# Supplementary material for: Dataset on the influence of relative humidity on the pathogenicity of Metarhizium anisopliae isolates from Thailand and Malaysia against red palm weevil (Rhynchophorus ferrugineus, Olivier) adult
Source: Data Brief. 2020 Apr 9;30:105482. doi: 10.1016/j.dib.2020.105482 (PMC7184196; doi:10.1016/j.dib.2020.105482)
Supplement: Supplementary file 1 [file mmc1.xlsx]

## Sheet: Met-TH
The following raw data is used to determine LT50 and percentage of infected RPWs
Cumulative mortality as per replicate (fungal strain Met-TH)
Day	50% RH			70% RH			90% RH
	R1	R2	R3	R1	R2	R3	R1	R2	R3
1	0	0	0	0	0	0	0	0	0
2	0	0	0	0	0	0	0	0	0
3	0	0	0	0	1	0	0	0	0
4	1	0	0	0	1	0	1	0	1
5	1	1	0	1	2	1	2	2	1
6	1	1	2	1	2	2	2	2	1
7	2	1	2	1	2	2	2	2	1
8	3	3	4	3	3	3	4	4	3
9	3	3	5	5	3	3	5	5	4
10	4	3	5	5	4	5	5	5	4
11	4	3	5	5	4	5	5	5	5
12	4	3	5	5	5	5	5	5	5
13	5	5	5	5	5	5	5	5	5
14	5****	5****	5****	5****	5*****	5****	5*****	5****	5***
Note: * indicate sporulated/ infected RPWs
Average mortality percent (Met-TH)
Day	Relative Humidity (%)
	50	70	90
1	0	0	0
2	0	0	0														LT90
3	0	6.67	0														11.0732
4	6.67	6.67	13.33
5	13.33	26.67	33.33
6	26.67	33.33	33.33
7	33.33	33.33	33.33
8	66.67	60	73.33
9	73.33	73.33	93.33
10	80	93.33	93.33
11	80	93.33	100
12	80	100	100
13	100	100	100
14	100	100	100

## Sheet: Met-Gra4
The following raw data is used to determine LT50 and percentage of infected RPWs
Cumulative mortality as per replicate (fungal strain Met-Gra4)
Day post-treatment	50% RH			70% RH			90% RH
	R1	R2	R3	R1	R2	R3	R1	R2	R3
1	0	0	0	0	0	0	0	0	0
2	0	0	0	0	0	0	0	0	0
3	0	0	0	0	0	0	0	0	0
4	0	0	0	1	1	0	1	1	0
5	0	0	2	2	1	1	1	2	2
6	2	1	2	2	1	2	1	2	2
7	2	1	2	3	3	2	4	2	2
8	2	2	3	3	3	3	4	3	4
9	3	4	4	5	3	3	5	4	5
10	3	4	4	5	4	5	5	5	5
11	4	4	4	5	5	5	5	5	5
12	5	5	5	5	5	5	5	5	5
13	5	5	5	5	5	5	5	5	5
14	5*****	5*****	5****	5*****	5****	5****	5****	5*****	5****
Note: * indicate sporulated/ infected RPWs
Average mortality percent (Met-Gra4)
Day post-treatment	Relative Humidity (%)
	50	70	90
1	0	0	0
2	0	0	0
3	0	0	0
4	0	13.33	13.33
5	13.33	26.67	33.33
6	33.33	33.33	33.33
7	33.33	53.33	53.33
8	46.67	60	73.33
9	73.33	73.33	93.33
10	73.33	93.33	100
11	80	100	100
12	100	100	100
13	100	100	100
14	100	100	100
