# Supplementary material for: Dataset on the influence of relative humidity on the pathogenicity of Metarhizium anisopliae isolates from Thailand and Malaysia against red palm weevil (Rhynchophorus ferrugineus, Olivier) adult
Source: Data Brief. 2020 Apr 9;30:105482. doi: 10.1016/j.dib.2020.105482 (PMC7184196; doi:10.1016/j.dib.2020.105482)
Supplement: Supplementary file 2 [file mmc2.xml]

<?xml version="1.0" encoding="utf-8" standalone="no"?>
<data>
  <datasets>
    <author>wahizatul@umt.edu.my</author>
    <type>0</type>
    <dataset>
      <value>5</value>
      <reason>The authors are unable or have chosen not to specify which data has been used</reason>
      <comments />
    </dataset>
  </datasets>
</data>
